# Supplementary material for: A new species of Hypoprepia from the mountains of central Arizona (Lepidoptera, Erebidae, Arctiinae, Lithosiini)
Source: Zookeys. 2018 Oct 8;(788):19–38. doi: 10.3897/zookeys.788.26885 (PMC6189220; doi:10.3897/zookeys.788.26885)
Supplement: XML Treatment for Hypoprepia lampyroides [file zookeys.788.26885-treatment1.xml]

<!DOCTYPE tp:taxon-treatment
  PUBLIC "-//TaxonX//DTD Taxonomic Treatment Publishing DTD v0 20100105//EN" "tax-treatment-NSO.dtd">
<tp:taxon-treatment xmlns:tp="http://www.plazi.org/taxpub"><tp:treatment-meta><kwd-group><label>Taxon classification</label><kwd><named-content xmlns:xlink="http://www.w3.org/1999/xlink" content-type="kingdom">Animalia</named-content></kwd><kwd><named-content xmlns:xlink="http://www.w3.org/1999/xlink" content-type="order">Lepidoptera</named-content></kwd><kwd><named-content xmlns:xlink="http://www.w3.org/1999/xlink" content-type="family">Arctiidae</named-content></kwd></kwd-group><mixed-citation publication-type="journal"><person-group><name><surname>Palting</surname><given-names>John Douglas</given-names></name><name><surname>Ferguson</surname><given-names>Douglas C.</given-names></name><name><surname>Moore</surname><given-names>Wendy</given-names></name></person-group><article-title>A new species of <italic><tp:taxon-name><tp:taxon-name-part taxon-name-part-type="genus" reg="Hypoprepia">Hypoprepia</tp:taxon-name-part></tp:taxon-name></italic> from the mountains of central Arizona (<tp:taxon-name><tp:taxon-name-part taxon-name-part-type="order">Lepidoptera</tp:taxon-name-part></tp:taxon-name>, <tp:taxon-name><tp:taxon-name-part taxon-name-part-type="family">Erebidae</tp:taxon-name-part></tp:taxon-name>, <tp:taxon-name><tp:taxon-name-part taxon-name-part-type="subfamily">Arctiinae</tp:taxon-name-part></tp:taxon-name>, <tp:taxon-name><tp:taxon-name-part taxon-name-part-type="tribe">Lithosiini</tp:taxon-name-part></tp:taxon-name>)</article-title><source>Zookeys</source><day>8</day><month>10</month><year>2018</year><volume>2018</volume><issue>788</issue><fpage>19</fpage><lpage>38</lpage><pub-id pub-id-type="doi">10.3897/zookeys.788.26885</pub-id></mixed-citation></tp:treatment-meta><tp:nomenclature><tp:taxon-name>
              <tp:taxon-name-part taxon-name-part-type="genus" reg="Hypoprepia">Hypoprepia</tp:taxon-name-part>
              <tp:taxon-name-part taxon-name-part-type="species" reg="lampyroides">lampyroides</tp:taxon-name-part>
              <object-id xmlns:xlink="http://www.w3.org/1999/xlink" content-type="zoobank" xlink:type="simple">http://zoobank.org/746F6BFE-47B9-4E47-832B-F75A954A75C2</object-id>
            </tp:taxon-name><tp:taxon-authority>Palting &amp; Ferguson</tp:taxon-authority><tp:taxon-status xmlns:xlink="http://www.w3.org/1999/xlink" xlink:type="simple">sp. n.</tp:taxon-status><xref ref-type="fig" rid="F1">Figs 1–2</xref><xref ref-type="fig" rid="F2">, 3–4</xref><xref ref-type="fig" rid="F3">, 5</xref><xref ref-type="fig" rid="F4">, 8</xref><xref ref-type="fig" rid="F5">, 9–10</xref><xref ref-type="fig" rid="F6">, 13–14</xref><xref ref-type="fig" rid="F9">, 18</xref><xref ref-type="fig" rid="F10">, 19</xref></tp:nomenclature><tp:treatment-sec sec-type="type material" id="SECID0ENGBG"><title>Type material.</title><p>Holotype ♂. Arizona:, [Apache Co.], White Mountains, Greer, 8,200 ft., 4–5 July 1988, R.H. Leuschner [<named-content xmlns:xlink="http://www.w3.org/1999/xlink" content-type="dwc:institutional_code" xlink:type="simple">USNM</named-content>]. Paratypes 32♂ 3♀. Arizona: Santa Cruz Co., 8.5 mi. SE of Patagonia, Harshaw Canyon, 4,850 ft., 24 July 1998, D.E. Bowman, 1♀ [<abbrev xmlns:xlink="http://www.w3.org/1999/xlink" content-type="institution" xlink:title="Don E. Bowman Collection, Golden, Colorado" id="ABBRID0EYGBG" xlink:type="simple">DEBC</abbrev>]; 29♂ 2♀, Greenlee Co., Blue Ridge Primitive Wilderness, US Hwy 191, vicinity of Rose Peak, <named-content xmlns:xlink="http://www.w3.org/1999/xlink" content-type="dwc:verbatimCoordinates" xlink:type="simple"><named-content content-type="geo-json" specific-use="{&#34;type&#34;:&#34;Point&#34;,&#34;coordinates&#34;:[-109.366667,33.433333]}" id="NCID0EAHBG" xlink:type="simple">33°26'N 109°22'W</named-content></named-content>, 8084 ft., 19 June 2017 [specimens distributed between <abbrev xmlns:xlink="http://www.w3.org/1999/xlink" content-type="institution" xlink:title="John D. Palting Collection, Tucson, AZ" id="ABBRID0EFHBG" xlink:type="simple">JDPC</abbrev> (8♂), <named-content xmlns:xlink="http://www.w3.org/1999/xlink" content-type="dwc:institutional_code" xlink:type="simple">UAIC</named-content> (6♂), <named-content xmlns:xlink="http://www.w3.org/1999/xlink" content-type="dwc:institutional_code" xlink:type="simple">CNC</named-content> (5♂ 1♀), <named-content xmlns:xlink="http://www.w3.org/1999/xlink" content-type="dwc:institutional_code" xlink:type="simple">USNM</named-content> (8♂ 1♀), <named-content xmlns:xlink="http://www.w3.org/1999/xlink" content-type="dwc:institutional_code" xlink:type="simple">UNAM</named-content> (2♂), and <abbrev xmlns:xlink="http://www.w3.org/1999/xlink" content-type="institution" xlink:title="Ray B. Nagle Collection, Tucson, AZ" id="ABBRID0E5HBG" xlink:type="simple">RBNC</abbrev> (1♀)]. Mexico: 10 mi. W. of El Salto, Durango, 9,000 ft, 13 June 1964, J.E.H. Martin, 1♂ [<named-content xmlns:xlink="http://www.w3.org/1999/xlink" content-type="dwc:institutional_code" xlink:type="simple">CNC</named-content>]; 2♂, Sonora, Mesa del Campanero, Barranca El Salto, elevation 6561’, Municipio de Yecora, , 2 July 2013, J. Palting [<abbrev xmlns:xlink="http://www.w3.org/1999/xlink" content-type="institution" xlink:title="John D. Palting Collection, Tucson, AZ" id="ABBRID0EIIBG" xlink:type="simple">JDPC</abbrev>, <named-content xmlns:xlink="http://www.w3.org/1999/xlink" content-type="dwc:institutional_code" xlink:type="simple">UNAM</named-content>].</p></tp:treatment-sec><tp:treatment-sec sec-type="etymology" id="SECID0ESIBG"><title>Etymology.</title><p>The specific epithet <italic><tp:taxon-name><tp:taxon-name-part taxon-name-part-type="genus" reg="Hypoprepia"/><tp:taxon-name-part taxon-name-part-type="species" reg="lampyroides">lampyroides</tp:taxon-name-part></tp:taxon-name></italic> means “like <italic><tp:taxon-name><tp:taxon-name-part taxon-name-part-type="genus" reg="Lampyra">Lampyra</tp:taxon-name-part></tp:taxon-name></italic>” referring to this species’ remarkable mimicry of a sympatric lampyrid beetle species, as discussed below.</p></tp:treatment-sec><tp:treatment-sec sec-type="diagnosis" id="SECID0EJJBG"><title>Diagnosis.</title><p><italic><tp:taxon-name><tp:taxon-name-part taxon-name-part-type="genus" reg="Hypoprepia">Hypoprepia</tp:taxon-name-part><tp:taxon-name-part taxon-name-part-type="species" reg="lampyroides">lampyroides</tp:taxon-name-part></tp:taxon-name></italic> (Figs <xref ref-type="fig" rid="F1">1</xref>–<xref ref-type="fig" rid="F3">5</xref>) occurs sympatrically with <italic><tp:taxon-name><tp:taxon-name-part taxon-name-part-type="genus" reg="Hypoprepia">H.</tp:taxon-name-part><tp:taxon-name-part taxon-name-part-type="species" reg="inculta">inculta</tp:taxon-name-part></tp:taxon-name></italic> (Figure <xref ref-type="fig" rid="F3">6</xref>) and is easily distinguishable externally by its larger size; unmarked blackish forewings; brighter more extensively pink hindwings; somewhat different palpi; and different male antennae that more nearly resemble those of <italic><tp:taxon-name><tp:taxon-name-part taxon-name-part-type="genus" reg="Hypoprepia">H.</tp:taxon-name-part><tp:taxon-name-part taxon-name-part-type="species" reg="cadaverosa">cadaverosa.</tp:taxon-name-part></tp:taxon-name></italic> The antenna differs structurally from that of <italic><tp:taxon-name><tp:taxon-name-part taxon-name-part-type="genus" reg="Hypoprepia">H.</tp:taxon-name-part><tp:taxon-name-part taxon-name-part-type="species" reg="inculta">inculta</tp:taxon-name-part></tp:taxon-name></italic> (Figure <xref ref-type="fig" rid="F4">7</xref>), which exhibit squarish, closely set segments (flagellomeres) with little space between them. The laminae of the antennal segments of <italic><tp:taxon-name><tp:taxon-name-part taxon-name-part-type="genus" reg="Hypoprepia">H.</tp:taxon-name-part><tp:taxon-name-part taxon-name-part-type="species" reg="lampyroides">lampyroides</tp:taxon-name-part></tp:taxon-name></italic> (Figure <xref ref-type="fig" rid="F4">8</xref>) are conspicuously raised, tapered, and appear farther apart when viewed laterally. The antenna of <italic><tp:taxon-name><tp:taxon-name-part taxon-name-part-type="genus" reg="Hypoprepia">H.</tp:taxon-name-part><tp:taxon-name-part taxon-name-part-type="species" reg="lampyroides">lampyroides</tp:taxon-name-part></tp:taxon-name></italic> is more like that of <italic><tp:taxon-name><tp:taxon-name-part taxon-name-part-type="genus" reg="Hypoprepia">H.</tp:taxon-name-part><tp:taxon-name-part taxon-name-part-type="species" reg="cadaverosa">cadaverosa</tp:taxon-name-part></tp:taxon-name></italic>, a species that it does not otherwise resemble.</p><fig id="F1" position="float" orientation="portrait"><label>Figures 1–2.</label><caption><p>Two views of living male <italic><tp:taxon-name><tp:taxon-name-part taxon-name-part-type="genus" reg="Hypoprepia">Hypoprepia</tp:taxon-name-part><tp:taxon-name-part taxon-name-part-type="species" reg="lampyroides">lampyroides</tp:taxon-name-part></tp:taxon-name></italic>.</p></caption><graphic xmlns:xlink="http://www.w3.org/1999/xlink" xlink:href="zookeys-788-019-g001.jpg" position="float" orientation="portrait" xlink:type="simple" id="oo_233085.jpg"/></fig><fig id="F2" position="float" orientation="portrait"><label>Figures 3–4.</label><caption><p>Adults of <italic><tp:taxon-name><tp:taxon-name-part taxon-name-part-type="genus" reg="Hypoprepia">Hypoprepia</tp:taxon-name-part><tp:taxon-name-part taxon-name-part-type="species" reg="lampyroides">lampyroides</tp:taxon-name-part></tp:taxon-name></italic>. <bold>3</bold> male and <bold>4</bold> female.</p></caption><graphic xmlns:xlink="http://www.w3.org/1999/xlink" xlink:href="zookeys-788-019-g002.jpg" position="float" orientation="portrait" xlink:type="simple" id="oo_233086.jpg"/></fig><fig id="F3" position="float" orientation="portrait"><label>Figures 5–6.</label><caption><p>Adult male <bold>5</bold><italic><tp:taxon-name><tp:taxon-name-part taxon-name-part-type="genus" reg="Hypoprepia">Hypoprepia</tp:taxon-name-part><tp:taxon-name-part taxon-name-part-type="species" reg="lampyroides">lampyroides</tp:taxon-name-part></tp:taxon-name></italic> and <bold>6</bold><italic><tp:taxon-name><tp:taxon-name-part taxon-name-part-type="genus" reg="Hypoprepia">Hypoprepia</tp:taxon-name-part><tp:taxon-name-part taxon-name-part-type="species" reg="inculta">inculta</tp:taxon-name-part></tp:taxon-name></italic>.</p></caption><graphic xmlns:xlink="http://www.w3.org/1999/xlink" xlink:href="zookeys-788-019-g003.jpg" position="float" orientation="portrait" xlink:type="simple" id="oo_233087.jpg"/></fig><fig id="F4" position="float" orientation="portrait"><label>Figures 7–8.</label><caption><p>Lateral view of male antennae: <bold>7</bold><italic><tp:taxon-name><tp:taxon-name-part taxon-name-part-type="genus" reg="Hypoprepia">Hypoprepia</tp:taxon-name-part><tp:taxon-name-part taxon-name-part-type="species" reg="inculta">inculta</tp:taxon-name-part></tp:taxon-name></italic><bold>8</bold><italic><tp:taxon-name><tp:taxon-name-part taxon-name-part-type="genus" reg="Hypoprepia">Hypoprepia</tp:taxon-name-part><tp:taxon-name-part taxon-name-part-type="species" reg="lampyroides">lampyroides</tp:taxon-name-part></tp:taxon-name></italic></p></caption><graphic xmlns:xlink="http://www.w3.org/1999/xlink" xlink:href="zookeys-788-019-g004.jpg" position="float" orientation="portrait" xlink:type="simple" id="oo_233088.jpg"/></fig><!--PageBreak--><!--PageBreak--><!--PageBreak--><p>Internally, the male <italic><tp:taxon-name><tp:taxon-name-part taxon-name-part-type="genus" reg="Hypoprepia">H.</tp:taxon-name-part><tp:taxon-name-part taxon-name-part-type="species" reg="lampyroides">lampyroides</tp:taxon-name-part></tp:taxon-name></italic> (Figs <xref ref-type="fig" rid="F5">9–10</xref>) differs from <italic><tp:taxon-name><tp:taxon-name-part taxon-name-part-type="genus" reg="Hypoprepia">H.</tp:taxon-name-part><tp:taxon-name-part taxon-name-part-type="species" reg="inculta">inculta</tp:taxon-name-part></tp:taxon-name></italic> (Figs <xref ref-type="fig" rid="F5">11–12</xref>) in the form of the spinose cornutus on the dorsal vesica chamber, which is apically elongated in <italic><tp:taxon-name><tp:taxon-name-part taxon-name-part-type="genus" reg="Hypoprepia">H.</tp:taxon-name-part><tp:taxon-name-part taxon-name-part-type="species" reg="lampyroides">lampyroides</tp:taxon-name-part></tp:taxon-name></italic> versus sawblade-like in <italic><tp:taxon-name><tp:taxon-name-part taxon-name-part-type="genus" reg="Hypoprepia">H.</tp:taxon-name-part><tp:taxon-name-part taxon-name-part-type="species" reg="inculta">inculta</tp:taxon-name-part></tp:taxon-name></italic>. <italic><tp:taxon-name><tp:taxon-name-part taxon-name-part-type="genus" reg="Hypoprepia">Hypoprepia</tp:taxon-name-part><tp:taxon-name-part taxon-name-part-type="species" reg="lampyroides">lampyroides</tp:taxon-name-part></tp:taxon-name></italic> males always have three well-developed spinose cornuti (Figure <xref ref-type="fig" rid="F5">10</xref>), whereas the left ventrolateral cornutus (adjacent to the ductus) is often missing or reduced in <italic><tp:taxon-name><tp:taxon-name-part taxon-name-part-type="genus" reg="Hypoprepia">H.</tp:taxon-name-part><tp:taxon-name-part taxon-name-part-type="species" reg="inculta">inculta</tp:taxon-name-part></tp:taxon-name></italic> (Figure <xref ref-type="fig" rid="F5">12</xref>). The shape of the valve and tegumen is stouter and less elongate than in <italic><tp:taxon-name><tp:taxon-name-part taxon-name-part-type="genus" reg="Hypoprepia">H.</tp:taxon-name-part><tp:taxon-name-part taxon-name-part-type="species" reg="inculta">inculta</tp:taxon-name-part></tp:taxon-name></italic>. In females, the corpus bursae is globose (Figure <xref ref-type="fig" rid="F6">13</xref>) versus irregularly elongate in <italic><tp:taxon-name><tp:taxon-name-part taxon-name-part-type="genus" reg="Hypoprepia">H.</tp:taxon-name-part><tp:taxon-name-part taxon-name-part-type="species" reg="inculta">inculta</tp:taxon-name-part></tp:taxon-name></italic> (Figure <xref ref-type="fig" rid="F6">14</xref>), with four instead of three signa, the right-ventral signa possessing smaller spines than the corresponding right-ventral signa in <italic><tp:taxon-name><tp:taxon-name-part taxon-name-part-type="genus" reg="Hypoprepia">H.</tp:taxon-name-part><tp:taxon-name-part taxon-name-part-type="species" reg="inculta">inculta</tp:taxon-name-part></tp:taxon-name></italic>.</p><fig id="F5" position="float" orientation="portrait"><label>Figures 9–12.</label><caption><p><bold>9–10</bold> Male genitalia of <italic><tp:taxon-name><tp:taxon-name-part taxon-name-part-type="genus" reg="Hypoprepia">Hypoprepia</tp:taxon-name-part><tp:taxon-name-part taxon-name-part-type="species" reg="lampyroides">lampyroides</tp:taxon-name-part></tp:taxon-name></italic><bold>11–12</bold> Male genitalia of <italic><tp:taxon-name><tp:taxon-name-part taxon-name-part-type="genus" reg="Hypoprepia">Hypoprepia</tp:taxon-name-part><tp:taxon-name-part taxon-name-part-type="species" reg="inculta">inculta</tp:taxon-name-part></tp:taxon-name></italic>.</p></caption><graphic xmlns:xlink="http://www.w3.org/1999/xlink" xlink:href="zookeys-788-019-g005.jpg" position="float" orientation="portrait" xlink:type="simple" id="oo_233089.jpg"/></fig><fig id="F6" position="float" orientation="portrait"><label>Figures 13–14.</label><caption><p>Female genitalia of <bold>13</bold><italic><tp:taxon-name><tp:taxon-name-part taxon-name-part-type="genus" reg="Hypoprepia">Hypoprepia</tp:taxon-name-part><tp:taxon-name-part taxon-name-part-type="species" reg="inculta">inculta</tp:taxon-name-part></tp:taxon-name></italic> and <bold>14</bold><italic><tp:taxon-name><tp:taxon-name-part taxon-name-part-type="genus" reg="Hypoprepia">Hypoprepia</tp:taxon-name-part><tp:taxon-name-part taxon-name-part-type="species" reg="lampyroides">lampyroides</tp:taxon-name-part></tp:taxon-name></italic>.</p></caption><graphic xmlns:xlink="http://www.w3.org/1999/xlink" xlink:href="zookeys-788-019-g006.jpg" position="float" orientation="portrait" xlink:type="simple" id="oo_233090.jpg"/></fig></tp:treatment-sec><tp:treatment-sec sec-type="description" id="SECID0E6WBG"><title>Description.</title><p>Sexes similar externally (Figs <xref ref-type="fig" rid="F2">3–4</xref>), but females with pink area on dorsal hindwing not quite as extensive, and with boundary between pink part and dark outer border more diffuse. <bold><italic>Head.</italic></bold> Vestiture of frons and vertex dark grey; labial palpus dark grey, upturned, slightly larger and longer than that of <italic><tp:taxon-name><tp:taxon-name-part taxon-name-part-type="genus" reg="Hypoprepia">H.</tp:taxon-name-part><tp:taxon-name-part taxon-name-part-type="species" reg="inculta">inculta</tp:taxon-name-part></tp:taxon-name></italic>, terminal (3<sup>rd</sup>) segment 1.25 × longer than 2<sup>nd</sup>; eye large, protuberant, more clearly exceeding a half sphere than those of the other <italic><tp:taxon-name><tp:taxon-name-part taxon-name-part-type="genus" reg="Hypoprepia">Hypoprepia</tp:taxon-name-part></tp:taxon-name></italic> species; male antenna blackish, laminate, densely clothed with short setae beneath and with a few longer setae protruding sublaterally along the sides; female antenna simple, flagelliform.</p><p><bold><italic>Thorax</italic></bold>. Dark brown or dark gray except for the tegula, which is mostly bright pink, matching basal spot of forewing; patagium blackish; legs entirely blackish or dark gray.</p><p><bold><italic>Abdomen</italic></bold>. Vestiture gray, flushed with pink basally and terminally, ventrum entirely blackish or dark gray, except for some pink scales at distal end (<italic><tp:taxon-name><tp:taxon-name-part taxon-name-part-type="genus" reg="Hypoprepia">H.</tp:taxon-name-part><tp:taxon-name-part taxon-name-part-type="species" reg="inculta">inculta</tp:taxon-name-part></tp:taxon-name></italic> also may have a pink-tipped abdomen); ventral sternite A8 of males with reinforced, sclerotized rim-like anterior margin, but no pockets, coremata or androconial setae are visible on segments A7–A8. In females, pleurite of A7 with membranous but thick pockets, appearing somewhat rugose and more heavily sclerotized than surrounding integument. <italic>Forewing.</italic> Uniformly dark brown to charcoal gray, appearing blackish, unmarked except for a pink spot at base next to thorax, and lacking the pale streak on basal half of cubital vein seen in many <italic><tp:taxon-name><tp:taxon-name-part taxon-name-part-type="genus" reg="Hypoprepia">H.</tp:taxon-name-part><tp:taxon-name-part taxon-name-part-type="species" reg="inculta">inculta</tp:taxon-name-part></tp:taxon-name></italic>; male forewing length 17–20 mm, mean 17.5 mm (<italic>n</italic> = 6); female average forewing length 15.8 mm (<italic>n</italic> = 2) (usually 12–15 mm for both sexes of <italic><tp:taxon-name><tp:taxon-name-part taxon-name-part-type="genus" reg="Hypoprepia">H.</tp:taxon-name-part><tp:taxon-name-part taxon-name-part-type="species" reg="inculta">inculta</tp:taxon-name-part></tp:taxon-name></italic>). <italic>Hindwing</italic>. Hindwing pink, with a uniform, dark-gray costal and outer margin, ending just before anal angle; fringes gray to dark brown; ventrum <!--PageBreak-->of both wings similar to dorsum but slightly paler, and with more diffuse boundaries between pink and gray areas. <italic>Male genitalia</italic> (Figs <xref ref-type="fig" rid="F5">9–10</xref>) Generally similar to those of <italic><tp:taxon-name><tp:taxon-name-part taxon-name-part-type="genus" reg="Hypoprepia">H.</tp:taxon-name-part><tp:taxon-name-part taxon-name-part-type="species" reg="inculta">inculta</tp:taxon-name-part></tp:taxon-name></italic>; uncus cylindrical, flattened slightly laterally, oval in cross section, 8.8 × longer than wide; apex formed by slightly ventrally-curved, fine spine; basal two thirds with sparse, latero-basally directed setae; tegumen well-defined, rounded quadrate and dorsoventrally flattened with a slight constriction at juncture with vinculum; dorsal surface convex and bubble-like on either side of midline, densely covered in setal sockets distally; valve without clasper or process, slightly constricted basally, distal half rounded triangular, apex a rounded point, with short, broad somewhat spine-like setae along distal third of costal margin; sacculus not differentiated from remainder of valve, with a slight sub-basal, setose bulge; juxta indistinct, forming a dorsally emarginate rounded-rectangular transverse plate, approximately 4 × wider than long; phallus a straight, simple cylinder, 2.5 × longer than wide, coecum lacking; vesica consisting of three adjoining, globose chambers, the phallus appearing more or less as a tripartite club when vesica expanded; ventral chamber adjacent to ductus ejaculatorius, with additional lobe-like diverticulum, and with a spinose crest-like patch apically; laterodorsal chambers also with spinose crests. <italic>Female genitalia</italic>. (Figure <xref ref-type="fig" rid="F6">13</xref>) Papillae anales broadly diamond-shaped, sparsely setose; anterior and posterior apophysis relatively short, approximately equal in length to width of papillae; postvaginal aree with <!--PageBreak-->triangular scerlotization; ductus bursae short and broad, 1.5 × wider than long, highly flattened dorsoventrally and recurved ventrally; corpus bursae relatively small and globose, diameter 1.5–2 × width of ductus; signa consisting of two pairs of spinose straps, situated laterally near junction of ductus; cervix bursae situated right caudo-laterally and recurving left across ventral side of ductus.</p><!--PageBreak--></tp:treatment-sec><tp:treatment-sec sec-type="biology" id="SECID0EV1BG"><title>Biology and distribution.</title><p>The brown eggs of <italic><tp:taxon-name><tp:taxon-name-part taxon-name-part-type="genus" reg="Hypoprepia">H.</tp:taxon-name-part><tp:taxon-name-part taxon-name-part-type="species" reg="lampyroides">lampyroides</tp:taxon-name-part></tp:taxon-name></italic> (Figure <xref ref-type="fig" rid="F8">16</xref>) were laid in small clusters inside a vial containing a piece of paper, and under magnification exhibit the “hammered copper” surface texture typical of lithosiine ova. These hatched after 14 days, the larvae being light yellowish initially then darkening as they fed. The larval stages are basically dark brown and unmarked throughout their development. Like other <italic><tp:taxon-name><tp:taxon-name-part taxon-name-part-type="genus" reg="Hypoprepia">Hypoprepia</tp:taxon-name-part></tp:taxon-name></italic> (and other members of the subtribe <tp:taxon-name><tp:taxon-name-part taxon-name-part-type="subtribe">Cisthenini</tp:taxon-name-part></tp:taxon-name>) the larvae lack true verrucae (<xref ref-type="bibr" rid="B2">Bendib and Minet 1999</xref>) and instead have structures technically known as panniculae (<xref ref-type="bibr" rid="B18">Stehr 1987</xref>) with just one or two, stiff, black setae emerging from each (Figs <xref ref-type="fig" rid="F9">17</xref>–<xref ref-type="fig" rid="F10">19</xref>). The larva is similar to <italic><tp:taxon-name><tp:taxon-name-part taxon-name-part-type="genus" reg="Hypoprepia">H.</tp:taxon-name-part><tp:taxon-name-part taxon-name-part-type="species" reg="inculta">inculta</tp:taxon-name-part></tp:taxon-name></italic>, which is also predominantly brown with black setae, while <italic><tp:taxon-name><tp:taxon-name-part taxon-name-part-type="genus" reg="Hypoprepia">H.</tp:taxon-name-part><tp:taxon-name-part taxon-name-part-type="species" reg="cadaverosa">cadaverosa</tp:taxon-name-part></tp:taxon-name></italic>, reared by JDP at the same time as <italic><tp:taxon-name><tp:taxon-name-part taxon-name-part-type="genus" reg="Hypoprepia">H.</tp:taxon-name-part><tp:taxon-name-part taxon-name-part-type="species" reg="lampyroides">lampyroides</tp:taxon-name-part></tp:taxon-name></italic>, are marked with bright yellow bands (Figure <xref ref-type="fig" rid="F10">20</xref>). The larval mandible, dissected (Figure <xref ref-type="fig" rid="F11">21</xref>), shows the enlarged molar region found in other lithosiines. This feature has been suggested as a synapomorphy for the <tp:taxon-name><tp:taxon-name-part taxon-name-part-type="tribe">Lithosiini</tp:taxon-name-part></tp:taxon-name> (<xref ref-type="bibr" rid="B2">Bendib and Minet 1999</xref>) and is believed to be related to their lichen diet. The larvae fed successfully on a mixed population of lichens obtained by shaving bark off oak trees, and developed through six instars into a caterpillar large enough to pupate. Unfortunately, lab conditions failed to yield a successful pupation, and the larvae eventually died. It is likely that <italic><tp:taxon-name><tp:taxon-name-part taxon-name-part-type="genus" reg="Hypoprepia">H.</tp:taxon-name-part><tp:taxon-name-part taxon-name-part-type="species" reg="lampyroides">lampyroides</tp:taxon-name-part></tp:taxon-name></italic> over-winter as a fully mature larva, pupating in the spring and emerging in early summer.</p><fig id="F7" position="float" orientation="portrait"><label>Figure 15.</label><caption><p>Maximum-likelihood tree of <italic><tp:taxon-name><tp:taxon-name-part taxon-name-part-type="genus" reg="Hypoprepia">Hypoprepia</tp:taxon-name-part></tp:taxon-name></italic> species based on <abbrev xmlns:xlink="http://www.w3.org/1999/xlink" xlink:title="cytochrome oxidase subunit 1" id="ABBRID0EU5BG" xlink:type="simple">COI</abbrev>. Bootstrap values are reported on the branches subtending nodes with a support value greater than 50.</p></caption><graphic xmlns:xlink="http://www.w3.org/1999/xlink" xlink:href="zookeys-788-019-g007.jpg" position="float" orientation="portrait" xlink:type="simple" id="oo_234220.jpg"/></fig><fig id="F8" position="float" orientation="portrait"><label>Figure 16.</label><caption><p>Eggs of <italic><tp:taxon-name><tp:taxon-name-part taxon-name-part-type="genus" reg="Hypoprepia">Hypoprepia</tp:taxon-name-part><tp:taxon-name-part taxon-name-part-type="species" reg="lampyroides">lampyroides</tp:taxon-name-part></tp:taxon-name></italic>, approximately 20×.</p></caption><graphic xmlns:xlink="http://www.w3.org/1999/xlink" xlink:href="zookeys-788-019-g008.jpg" position="float" orientation="portrait" xlink:type="simple" id="oo_233092.jpg"/></fig><p>The striking resemblance of this moth at rest (Figs <xref ref-type="fig" rid="F1">1–2</xref>) to a common southwest species of firefly, <italic><tp:taxon-name><tp:taxon-name-part taxon-name-part-type="genus" reg="Ellychnia">Ellychnia</tp:taxon-name-part><tp:taxon-name-part taxon-name-part-type="species" reg="corrusca">corrusca</tp:taxon-name-part></tp:taxon-name></italic> Linnaeus, 1767 (<tp:taxon-name><tp:taxon-name-part taxon-name-part-type="order">Coleoptera</tp:taxon-name-part></tp:taxon-name>: <tp:taxon-name><tp:taxon-name-part taxon-name-part-type="family">Lampyridae</tp:taxon-name-part></tp:taxon-name>) (Figure <xref ref-type="fig" rid="F12">23</xref>), points to them being part of a mimicry ring, which also includes another common montane beetle, <italic><tp:taxon-name><tp:taxon-name-part taxon-name-part-type="genus" reg="Discodon">Discodon</tp:taxon-name-part><tp:taxon-name-part taxon-name-part-type="species" reg="bipunctatum">bipunctatum</tp:taxon-name-part></tp:taxon-name></italic> Schaeffer, 1908 (<tp:taxon-name><tp:taxon-name-part taxon-name-part-type="order">Coleoptera</tp:taxon-name-part></tp:taxon-name>: <tp:taxon-name><tp:taxon-name-part taxon-name-part-type="family">Cantharidae</tp:taxon-name-part></tp:taxon-name>) (Figure <xref ref-type="fig" rid="F12">22</xref>). <italic><tp:taxon-name><tp:taxon-name-part taxon-name-part-type="genus" reg="Ellychnia">Ellychnia</tp:taxon-name-part><tp:taxon-name-part taxon-name-part-type="species" reg="corrusca">corrusca</tp:taxon-name-part></tp:taxon-name></italic> was common during the day in the Rose Peak area, and the <!--PageBreak--><!--PageBreak-->bright pink markings on its pronotal region closely match the pink markings at the base of the forewing in <italic><tp:taxon-name><tp:taxon-name-part taxon-name-part-type="genus" reg="Hypoprepia">H.</tp:taxon-name-part><tp:taxon-name-part taxon-name-part-type="species" reg="lampyroides">lampyroides</tp:taxon-name-part></tp:taxon-name></italic>, likely affording the resting moths protection should a bird or other predator come upon them. Lampyrids are known to be chemically protected and distasteful to birds, but unlike most familiar nocturnal fireflies, <italic><tp:taxon-name><tp:taxon-name-part taxon-name-part-type="genus" reg="Ellychnia">Ellychnia</tp:taxon-name-part></tp:taxon-name></italic> lacks an abdominal light and is primarily diurnal. Research on sequestration of lichen polyphenolic compounds by other lithosiine arctiids (<xref ref-type="bibr" rid="B8">Hesbacher et al. 1995</xref>, <xref ref-type="bibr" rid="B3">Conner 2009</xref>, <xref ref-type="bibr" rid="B15">Scott et al. 2014</xref>) suggests that <italic><tp:taxon-name><tp:taxon-name-part taxon-name-part-type="genus" reg="Hypoprepia">H.</tp:taxon-name-part><tp:taxon-name-part taxon-name-part-type="species" reg="lampyroides">lampyroides</tp:taxon-name-part></tp:taxon-name></italic> itself has some chemical protection, thus the mimicry between these organisms is likely Mullerian. <italic><tp:taxon-name><tp:taxon-name-part taxon-name-part-type="genus" reg="Hypoprepia">H.</tp:taxon-name-part><tp:taxon-name-part taxon-name-part-type="species" reg="inculta">inculta</tp:taxon-name-part></tp:taxon-name></italic> is also likely part of this mimicry ring, although with its smaller size, dull pink markings, and grey wing color, it is a much less dramatic match to <italic><tp:taxon-name><tp:taxon-name-part taxon-name-part-type="genus" reg="Ellychnia">Ellychnia</tp:taxon-name-part></tp:taxon-name></italic> than <italic><tp:taxon-name><tp:taxon-name-part taxon-name-part-type="genus" reg="Hypoprepia">H.</tp:taxon-name-part><tp:taxon-name-part taxon-name-part-type="species" reg="lampyroides">lampyroides</tp:taxon-name-part></tp:taxon-name></italic>.</p><fig id="F9" position="float" orientation="portrait"><label>Figures 17–18.</label><caption><p>Larvae of <italic><tp:taxon-name><tp:taxon-name-part taxon-name-part-type="genus" reg="Hypoprepia">Hypoprepia</tp:taxon-name-part><tp:taxon-name-part taxon-name-part-type="species" reg="lampyroides">lampyroides</tp:taxon-name-part></tp:taxon-name></italic>. <bold>17</bold> Living last instar larva and <bold>18</bold> Penultimate instar larvae, preserved.</p></caption><graphic xmlns:xlink="http://www.w3.org/1999/xlink" xlink:href="zookeys-788-019-g009.jpg" position="float" orientation="portrait" xlink:type="simple" id="oo_233093.jpg"/></fig><fig id="F10" position="float" orientation="portrait"><label>Figures 19–20.</label><caption><p>Last instar larvae of <bold>19</bold><italic><tp:taxon-name><tp:taxon-name-part taxon-name-part-type="genus" reg="Hypoprepia">Hypoprepia</tp:taxon-name-part><tp:taxon-name-part taxon-name-part-type="species" reg="lampyroides">lampyroides</tp:taxon-name-part></tp:taxon-name></italic> and <bold>20</bold><italic><tp:taxon-name><tp:taxon-name-part taxon-name-part-type="genus" reg="Hypoprepia">Hypoprepia</tp:taxon-name-part><tp:taxon-name-part taxon-name-part-type="species" reg="cadaverosa">cadaverosa</tp:taxon-name-part></tp:taxon-name></italic>, preserved.</p></caption><graphic xmlns:xlink="http://www.w3.org/1999/xlink" xlink:href="zookeys-788-019-g010.jpg" position="float" orientation="portrait" xlink:type="simple" id="oo_233094.jpg"/></fig><fig id="F11" position="float" orientation="portrait"><label>Figure 21.</label><caption><p>Mandible of last instar <italic><tp:taxon-name><tp:taxon-name-part taxon-name-part-type="genus" reg="Hypoprepia">Hypoprepia</tp:taxon-name-part><tp:taxon-name-part taxon-name-part-type="species" reg="lampyroides">lampyroides</tp:taxon-name-part></tp:taxon-name></italic>, approximately 20×.</p></caption><graphic xmlns:xlink="http://www.w3.org/1999/xlink" xlink:href="zookeys-788-019-g011.jpg" position="float" orientation="portrait" xlink:type="simple" id="oo_233095.jpg"/></fig><fig id="F12" position="float" orientation="portrait"><label>Figures 22–23.</label><caption><p>Mullerian mimicry with <tp:taxon-name><tp:taxon-name-part taxon-name-part-type="order">Coleoptera</tp:taxon-name-part></tp:taxon-name>. <bold>22</bold><italic><tp:taxon-name><tp:taxon-name-part taxon-name-part-type="genus" reg="Discodon">Discodon</tp:taxon-name-part><tp:taxon-name-part taxon-name-part-type="species" reg="bipunctatum">bipunctatum</tp:taxon-name-part></tp:taxon-name></italic> (<tp:taxon-name><tp:taxon-name-part taxon-name-part-type="family">Cantharidae</tp:taxon-name-part></tp:taxon-name>) <bold>23</bold><italic><tp:taxon-name><tp:taxon-name-part taxon-name-part-type="genus" reg="Ellychnia">Ellychnia</tp:taxon-name-part><tp:taxon-name-part taxon-name-part-type="species" reg="corrusca">corrusca</tp:taxon-name-part></tp:taxon-name></italic> (<tp:taxon-name><tp:taxon-name-part taxon-name-part-type="family">Lampyridae</tp:taxon-name-part></tp:taxon-name>).</p></caption><graphic xmlns:xlink="http://www.w3.org/1999/xlink" xlink:href="zookeys-788-019-g012.jpg" position="float" orientation="portrait" xlink:type="simple" id="oo_233096.jpg"/></fig><p><italic><tp:taxon-name><tp:taxon-name-part taxon-name-part-type="genus" reg="Hypoprepia">Hypoprepia</tp:taxon-name-part><tp:taxon-name-part taxon-name-part-type="species" reg="lampyroides">lampyroides</tp:taxon-name-part></tp:taxon-name></italic> is known from over 30 specimens collected in Arizona, two specimens from Yecora, Sonora, Mexico and one from Durango, Mexico (Figure <xref ref-type="fig" rid="F13">24</xref>).</p><fig id="F13" position="float" orientation="portrait"><label>Figure 24.</label><caption><p>Range map of <italic><tp:taxon-name><tp:taxon-name-part taxon-name-part-type="genus" reg="Hypoprepia">Hypoprepia</tp:taxon-name-part><tp:taxon-name-part taxon-name-part-type="species" reg="lampyroides">lampyroides</tp:taxon-name-part></tp:taxon-name></italic>.</p></caption><graphic xmlns:xlink="http://www.w3.org/1999/xlink" xlink:href="zookeys-788-019-g013.jpg" position="float" orientation="portrait" xlink:type="simple" id="oo_233097.jpg"/></fig></tp:treatment-sec><tp:treatment-sec sec-type="remarks" id="SECID0EYJAI"><title>Remarks.</title><p>When examining the nearest relatives of <italic><tp:taxon-name><tp:taxon-name-part taxon-name-part-type="genus" reg="Hypoprepia">H.</tp:taxon-name-part><tp:taxon-name-part taxon-name-part-type="species" reg="lampyroides">lampyroides</tp:taxon-name-part></tp:taxon-name></italic>, Ferguson found that <italic><tp:taxon-name><tp:taxon-name-part taxon-name-part-type="genus" reg="Hypoprepia">H.</tp:taxon-name-part><tp:taxon-name-part taxon-name-part-type="species" reg="inculta">inculta</tp:taxon-name-part></tp:taxon-name></italic> from the southwestern United States is indistinguishable from the type material of <italic><tp:taxon-name><tp:taxon-name-part taxon-name-part-type="genus" reg="Hypoprepia">H.</tp:taxon-name-part><tp:taxon-name-part taxon-name-part-type="species" reg="muelleri">muelleri</tp:taxon-name-part></tp:taxon-name></italic> Dyar, described from the vicinity of Mexico City, <italic><tp:taxon-name><tp:taxon-name-part taxon-name-part-type="genus" reg="Hypoprepia">H.</tp:taxon-name-part><tp:taxon-name-part taxon-name-part-type="species" reg="muelleri">muelleri</tp:taxon-name-part></tp:taxon-name></italic> tends to have darker, more grayish hindwings, although in some <italic><tp:taxon-name><tp:taxon-name-part taxon-name-part-type="genus" reg="Hypoprepia">H.</tp:taxon-name-part><tp:taxon-name-part taxon-name-part-type="species" reg="inculta">inculta</tp:taxon-name-part></tp:taxon-name></italic> from Arizona they are equally grayish. Such a difference by itself is hardly significant. Unfortunately, fresh collected material of <italic><tp:taxon-name><tp:taxon-name-part taxon-name-part-type="genus" reg="Hypoprepia">H.</tp:taxon-name-part><tp:taxon-name-part taxon-name-part-type="species" reg="muelleri">muelleri</tp:taxon-name-part></tp:taxon-name></italic> was not available for molecular analysis, but Ferguson’s conclusion based on his examination of the type material results in the following taxonomic change: <italic><tp:taxon-name><tp:taxon-name-part taxon-name-part-type="genus" reg="Hypoprepia">Hypoprepia</tp:taxon-name-part><tp:taxon-name-part taxon-name-part-type="species" reg="muelleri">muelleri</tp:taxon-name-part></tp:taxon-name></italic> Dyar, = <italic><tp:taxon-name><tp:taxon-name-part taxon-name-part-type="genus" reg="Hypoprepia">Hypoprepia</tp:taxon-name-part><tp:taxon-name-part taxon-name-part-type="species" reg="inculta">inculta</tp:taxon-name-part></tp:taxon-name></italic> Henry Edwards, syn. n. This extends the known range of <italic><tp:taxon-name><tp:taxon-name-part taxon-name-part-type="genus" reg="Hypoprepia">H.</tp:taxon-name-part><tp:taxon-name-part taxon-name-part-type="species" reg="inculta">inculta</tp:taxon-name-part></tp:taxon-name></italic> from as far north as Utah to the vicinity of Mexico City. <italic><tp:taxon-name><tp:taxon-name-part taxon-name-part-type="genus" reg="Hypoprepia">H.</tp:taxon-name-part><tp:taxon-name-part taxon-name-part-type="species" reg="muelleri">muelleri</tp:taxon-name-part></tp:taxon-name></italic> had previously been the only member of the genus found exclusively in Mexico.</p><p>Ferguson found the Durango, Mexico specimen of <italic><tp:taxon-name><tp:taxon-name-part taxon-name-part-type="genus" reg="Hypoprepia">H.</tp:taxon-name-part><tp:taxon-name-part taxon-name-part-type="species" reg="lampyroides">lampyroides</tp:taxon-name-part></tp:taxon-name></italic> among unidentified arctiids from the Canadian National Collection. The region of El Salto, Durango, where it was collected, is mesic, conifer-dominated forest similar to that around Greer, Rose Peak, and Yecora, Sonora. The Harshaw specimen, a female, was collected by Don Bowman of Golden, Colorado and sent to Ferguson for identification. The Harshaw region is rather dry mid-elevation oak woodland/mesquite grassland, very unlike where all the other specimens of this moth have been collected.</p></tp:treatment-sec><ref-list><ref id="B2"><mixed-citation xmlns:xlink="http://www.w3.org/1999/xlink" xlink:type="simple"><person-group><name name-style="western"><surname>Bendib</surname><given-names>A</given-names></name><name name-style="western"><surname>Minet</surname><given-names>J</given-names></name></person-group> (<year>1999</year>) <tp:taxon-name><tp:taxon-name-part taxon-name-part-type="subfamily">Lithosiinae</tp:taxon-name-part></tp:taxon-name> main lineages. Annales de Societe Entomologique de France 35(3/4): 241–263.</mixed-citation></ref><ref id="B18"><mixed-citation xmlns:xlink="http://www.w3.org/1999/xlink" xlink:type="simple"><person-group><name name-style="western"><surname>Stehr</surname><given-names>FW</given-names></name></person-group> (<year>1987</year>) <source>Immature Insects, vol. 1.</source><publisher-name>Kendal V Hunt Publishing</publisher-name>, <publisher-loc>Dubuque, Iowa</publisher-loc>, <size units="page">754 pp</size>.</mixed-citation></ref><ref id="B8"><mixed-citation xmlns:xlink="http://www.w3.org/1999/xlink" xlink:type="simple"><person-group><name name-style="western"><surname>Hesbacher</surname><given-names>S</given-names></name><name name-style="western"><surname>Giez</surname><given-names>I</given-names></name><name name-style="western"><surname>Embacher</surname><given-names>G</given-names></name><name name-style="western"><surname>Fiedler</surname><given-names>K</given-names></name><name name-style="western"><surname>Max</surname><given-names>W</given-names></name><name name-style="western"><surname>Trawoger</surname><given-names>A</given-names></name><name name-style="western"><surname>Turk</surname><given-names>R</given-names></name><name name-style="western"><surname>Lange</surname><given-names>OL</given-names></name><name name-style="western"><surname>Proksch</surname><given-names>P</given-names></name></person-group> (<year>1995</year>) <article-title>Sequestration of lichen compounds by lichen-feeding members of the <tp:taxon-name><tp:taxon-name-part taxon-name-part-type="family">Arctiidae</tp:taxon-name-part></tp:taxon-name> (<tp:taxon-name><tp:taxon-name-part taxon-name-part-type="order">Lepidoptera</tp:taxon-name-part></tp:taxon-name>).</article-title><source>Journal of Chemical Ecology</source><volume>21</volume>(<issue>12</issue>): <fpage>2079</fpage>–<lpage>2089</lpage>. <ext-link xlink:type="simple" ext-link-type="doi" xlink:href="10.1007/BF02033864">https://doi.org/10.1007/BF02033864</ext-link></mixed-citation></ref><ref id="B3"><mixed-citation xmlns:xlink="http://www.w3.org/1999/xlink" xlink:type="simple"><person-group><name name-style="western"><surname>Conner</surname><given-names>WL[Ed.]</given-names></name></person-group> (<year>2009</year>) Tiger Moths and Woolly Bears: Behavior, Ecology and Evolution of the <tp:taxon-name><tp:taxon-name-part taxon-name-part-type="family">Arctiidae</tp:taxon-name-part></tp:taxon-name>. Oxford University Press.</mixed-citation></ref><ref id="B15"><mixed-citation xmlns:xlink="http://www.w3.org/1999/xlink" xlink:type="simple"><person-group><name name-style="western"><surname>Scott</surname><given-names>CH</given-names></name><name name-style="western"><surname>Zaspel</surname><given-names>JM</given-names></name><name name-style="western"><surname>Chialvo</surname><given-names>P</given-names></name><name name-style="western"><surname>Weller</surname><given-names>SJ</given-names></name></person-group> (<year>2014</year>) <article-title>A preliminary molecular phylogenetic assessment of the lichen moths (<tp:taxon-name><tp:taxon-name-part taxon-name-part-type="order">Lepidoptera</tp:taxon-name-part></tp:taxon-name>: <tp:taxon-name><tp:taxon-name-part taxon-name-part-type="family">Erebidae</tp:taxon-name-part></tp:taxon-name>: <tp:taxon-name><tp:taxon-name-part taxon-name-part-type="subfamily">Arctiinae</tp:taxon-name-part></tp:taxon-name>: <tp:taxon-name><tp:taxon-name-part taxon-name-part-type="tribe">Lithosiini</tp:taxon-name-part></tp:taxon-name>) with comments on palatability and chemical sequestration.</article-title><source>Systematic Entomology</source><volume>39</volume>: <fpage>286</fpage>–<lpage>303</lpage>. <ext-link xlink:type="simple" ext-link-type="doi" xlink:href="10.1111/syen.12047">https://doi.org/10.1111/syen.12047</ext-link></mixed-citation></ref></ref-list></tp:taxon-treatment>
